# Supplementary material for: Using dual eye tracking to uncover personal gaze patterns during social interaction
Source: Sci Rep. 2018 Mar 9;8:4271. doi: 10.1038/s41598-018-22726-7 (PMC5844880; doi:10.1038/s41598-018-22726-7)
Supplement: Supplementary file 2 — Supplementary Dataset 1 [file 41598_2018_22726_MOESM2_ESM.xlsx]

## Sheet: ALL_DATA
				Proportion of the conversation gazing at different locations (percentages)									Timing of gaze upon different locations (average seconds per fixation)									Proportion ON/OFF face (%)		Timing ON/OFF face (av. Secs. per fix.)		Mutual face gaze		Mutual eye contact		SPEAKING: Proportion of the conversation gazing at different locations (percentages)									LISTENING: Proportion of the conversation gazing at different locations (percentages)									Proportion of whole conversation spent gazing ON-FACE when…
Participant	Age	Gender	WITH	up	forehead	eyes	nose	mouth	other-face	down	off-left	off-right	up	forehead	eyes	nose	mouth	other-face	down	off-left	off-right	ON	OFF	ON	OFF	Proportion (%)	Timing (av. Secs per instance)	Proportion (%)	Timing (av. secs. per instance)	up	forehead	eyes	nose	mouth	other-face	down	off-left	off-right	up	forehead	eyes	nose	mouth	other-face	down	off-left	off-right	Speaking	Listening
A1	22	F	B3	0.86	6	41.54	5.9	15.86	17.97	5.47	2.41	3.74	0.45	0.82	0.82	0.24	0.48	0.38	0.43	0.37	0.75	87.27	12.73	4.37	0.61	75.08	2.54	23.9	0.48	1.69492	5.11501	41.5254	5.53874	11.5315	14.4673	8.38378	4.38862	7.35472	0	6.94314	41.7845	6.25196	20.4524	21.7091	2.48194	0.377003	0	78.178	97.1411
A1	22	F	G1	1	5.68	76.43	6.81	5.35	1.56	0.12	1.33	1.18	1.2	0.42	1.5	0.29	0.25	0.47	0.28	0.8	0.71	95.83	4.17	15.39	0.79	43.02	0.98	0		2.26415	5.81132	78.0377	4.33962	2.41509	2.30189	0.264151	2.90566	1.66038	0	5.63549	75.8993	8.84293	7.73381	0.989209	0	0.0899281	0.809353	92.9057	99.1007
A1	22	F	B1	0	2.19	61.7	15.47	12.93	0.78	1.24	4.65	0.73		0.54	1.26	0.43	0.51	0.21	0.61	0.88	0.45	93.07	6.93	10.36	0.81	85.11	4.74	2.17	0.38	0	3.04222	61.133	13.9785	10.3855	1.25885	1.88828	7.47443	0.839234	0	0.813376	63.5789	18.2558	17.1261	0	0.18075	0	0.0451875	89.7981	99.7741
A3	27	F	G1	1.58	2.71	80.88	5.33	0.94	3.54	2.21	1.97	0.39	0.99	0.45	2.18	0.27	0.19	0.31	0.91	2.44	0.96	93.4	6.6	21.02	1.39	74.18	2.42	0.4	0.17	1.45914	1.6537	61.8677	10.3113	3.40467	5.54475	3.89105	11.8677	0	1.61699	2.94175	85.1159	4.36392	0.448081	3.15605	1.88973	0	0.467563	82.7821	96.0257
A4	50	F	N1	0	0.13	34.47	34.69	21.46	1.9	3.69	0.94	2.72		0.32	0.59	0.64	0.51	0.46	0.47	0.38	0.51	92.65	7.35	6.22	0.49	78.38	3.01	4.56	0.53	0	0	41.9669	30.9964	14.9627	1.97988	5.42032	1.26582	3.40798	0	0.270636	26.6915	38.498	28.2138	1.82679	1.89445	0.608931	1.99594	89.9059	95.5007
A5	18	F	D1	1.23	9.59	34.86	3.74	14.34	0.99	15.05	1.39	17.66	1.52	1.03	1.16	0.37	0.98	0.35	1.43	0.69	1.45	63.52	36.48	3.14	1.75	44.53	1.4	12.55	0.41	1.6178	3.06707	34.9848	1.82002	2.35929	1.51668	20.8628	1.44928	32.3222	0.893712	15.9911	35.557	5.61762	26.0134	0.510693	9.86275	1.37249	4.1813	43.7479	83.6898
A5	18	F	I1	0.99	16.12	48.72	4.8	7.84	0.86	10.13	3.74	6.82	1.22	1.66	2	0.85	0.84	0.42	1	0.84	1.4	78.34	21.66	4.83	1.34	40.52	1.56	16.2	0.49	0.739567	4.54305	36.3444	2.48283	6.23349	0	20.9192	7.92393	20.8135	1.09864	21.2482	54.1842	5.82048	8.5554	1.2389	5.35297	1.89341	0.607761	49.6038	91.0472
A5	18	F	S5	1.7	12.21	40.85	3.36	4.44	1.23	15.5	7.86	12.82	0.6	0.67	1.09	0.33	0.52	0.25	1.37	0.89	0.96	62.09	37.91	2.17	1.34	54.96	1.48	1.47	0.2	1.73522	11.536	27.5707	3.56684	0.899743	1.06041	20.437	10.9254	22.2686	1.65854	12.9106	54.3415	3.12195	8.03252	1.39837	10.5041	4.78049	3.25203	44.6337	79.8049
A6	23	M	R1	0	0	3.17	18.02	66.35	0.56	7.41	2.9	0.11			0.42	0.45	1.5	0.18	0.84	1.2	0.28	88.1	11.9	7.3	0.92	75.74	3.48	1.93	0.3	0	0	2.36827	11.7821	66.5483	0.769686	8.82179	9.29544	0.414446	0	0	3.54402	20.7675	67.6524	0.496614	7.02032	0.519187	0	81.4683	92.4605
A7	27	F	C2	1.02	0.15	4.05	1.92	50.67	7.1	19.43	1.79	12.32	1.26	0.18	0.33	0.21	1.4	0.47	0.89	0.49	1.17	63.89	36.11	2.25	1.18	50.98	1.17	1.15	0.19	2.47544	0	1.49312	2.51473	52.8487	1.92534	15.7564	0.746562	22.2397	0	0.25641	6.0114	1.53846	50.4843	11.0541	22.6211	2.59259	5.4416	58.7819	69.3447
A7	27	F	D4	0	2.03	16.43	9.36	53.7	5.67	4.52	0.87	7.17		0.42	0.62	0.48	1.26	0.45	0.53	0.72	0.94	87.19	12.81	6.01	0.92	69.78	2.22	4.68	0.36	0	0.203749	7.66096	6.23472	59.5355	4.31948	7.49796	0.285249	14.2624	0	3.22407	22.2998	11.4723	50.0806	6.58248	2.57926	1.26276	2.49866	77.9544	93.6593
A7	27	F	J5	0	6.23	14.22	5.58	40.63	10.83	11.13	3.24	8.13		0.99	0.55	0.29	1	0.64	0.88	1.17	1.03	77.49	22.51	3.84	1.14	52.46	1.66	3.19	0.4	0	3.00175	13.8569	3.97906	37.9756	6.03839	14.3805	4.92147	15.8464	0	8.94522	14.627	6.64336	43.1527	14.9476	8.44988	1.8648	1.36946	64.8517	88.3159
A8	40	F	L4	3.22	0.89	11.63	16.73	59.54	0.75	1.94	3.38	2.05	0.75	0.57	0.29	0.3	0.68	0.32	0.83	0.86	0.75	89.54	10.46	10.91	1.35	60.51	1.91	5.52	0.24	9.67906	1.47733	6.06215	14.5695	47.0199	0.20377	5.0433	9.27152	6.67346	0.337914	0.630773	14.0797	17.6391	64.9921	0.991214	0.56319	0.765938	0	69.3327	98.333
A8	40	F	J8	3.43	0.4	24.57	35.39	19.11	1.04	3.61	7.91	2.4	0.69	0.24	0.35	0.49	0.4	0.28	0.79	0.76	0.64	80.51	19.49	4.73	1.16	61.19	1.94	12.25	0.26	4.81956	0.558789	23.213	36.9034	15.4598	1.16414	4.26077	10.7334	2.88708	0	0	30.1993	34.1843	30.3238	0.809465	2.17933	0.996264	1.3076	77.2992	95.5168
B1	18	M	L1	1.26	0.37	8.06	6.23	67.21	4.41	9.02	3.2	0	1.13	0.5	0.62	0.43	2.75	0.5	0.97	0.86		86.28	13.72	6.65	1.04	74.57	3.3	4.01	0.54	2.18579	1.13843	12.9781	8.2878	55.51	5.51002	12.6594	1.73042	0	0.817138	0	5.69788	5.25618	73.1228	3.88693	7.28799	3.9311	0	83.4244	87.9638
B1	18	M	R1	0	0	12.08	16.15	65.66	0.59	4.03	1.21	0.31			0.64	0.47	1.64	0.29	0.75	0.42	0.76	94.48	5.52	10.89	0.64	87.13	4.69	7.29	0.35	0	0	15.7353	15.6373	56.5686	1.37255	9.36275	1.32353	0	0	0	10.2193	16.3759	70.2642	0.199402	1.32104	1.14656	0.473579	89.3137	97.0588
B1	18	M	G1	0	0.08	2.63	3.23	73.54	6.48	13.58	0.41	0		0.2	0.4	0.49	2.75	0.49	0.85	1		85.96	14.04	3.12	0.82	36.43	0.73	0		0	0	3.50365	4.52555	30.5109	5.10949	52.7007	3.64964	0	0	0.0927816	2.52366	3.06179	79.0499	6.66172	8.61013	0	0	43.6496	91.3899
B1	18	M	S4	0.71	0	1.78	7.93	76.51	0.97	8.35	1.59	2.15	1.76		0.37	0.42	2.86	0.3	1.21	0.65	1.77	87.19	12.81	8.61	1.38	79	3.68	0.79	0.22	1.64979	0	2.47469	9.03637	63.9295	0.56243	15.1856	3.67454	3.48706	0	0	1.25392	7.09604	86.0644	1.28242	3.16329	0	1.13993	76.003	95.6968
B1	18	M	A1	0	0	3.41	9.33	76.68	2.5	5.7	2.11	0			0.46	0.37	2.32	0.41	0.78	1.29		91.92	8.08	9.38	0.87	85.11	4.74	2.17	0.38	0	0	1.64251	10.1449	68.4058	4.68599	11.0628	4.05797	0	0	0	4.3392	8.92636	81.2794	1.36375	2.97545	1.11579	0	84.8792	95.9088
B2	19	F	P2	3.45	5.12	55.76	13.13	1.84	4.17	6.8	6.41	1.6	0.91	0.66	1	0.38	0.22	0.27	0.75	0.85	0.53	80.02	19.98	4.07	0.99	70.96	2.18	2.31	0.28	2.60692	2.03666	50.387	14.7047	1.26273	1.83299	10.8758	12.3829	3.91039	4.08265	7.19442	60.941	12.2231	2.26537	5.5763	4.53074	2.96241	0.224048	70.224	88.2001
B3	22	F	A1	0.46	21.8	62.29	1.66	0.94	0.25	1.83	10.61	0.15	0.4	0.8	1.57	0.25	0.19	0.16	0.79	1.1	0.2	86.94	13.06	7.3	1.1	75.08	2.54	23.9	0.48	0.938086	26.6417	49.9687	1.06316	0.781739	0.218887	1.56348	18.6992	0.125078	0	16.8649	74.4434	2.22629	1.0979	0.274474	2.1043	2.80573	0.182983	78.6742	94.907
C2	20	F	A7	6.45	6.02	37.49	7.67	18.73	6.31	11.77	1.48	3.72	0.99	0.45	0.45	0.19	0.33	0.26	0.45	0.52	0.57	76.22	23.78	2.32	0.74	50.98	1.17	1.15	0.19	8.02983	5.99369	30.3126	8.3166	17.6083	6.59593	13.9662	2.60969	6.56725	4.43182	6.09848	47.2727	6.89394	20.3409	5.98485	8.97727	0	0	68.8271	86.5909
C2	20	F	D4	1.68	9.18	54.58	14.66	10.91	1.99	2.99	1	1.93	0.52	0.54	0.69	0.31	0.36	0.31	0.44	0.62	0.53	91.32	8.68	5.79	0.55	59.76	1.92	27.32	0.45	2.29979	7.47433	48.0903	14.7844	12.6078	3.5729	6.28337	2.13552	2.75154	1.30719	10.4847	59.8856	14.8148	9.99455	0.980392	0.87146	0.245098	1.41612	86.5298	96.1601
C2	20	F	J5	2.13	12.31	58.48	9.9	5.55	3.38	2.6	1.02	3.11	0.78	0.79	0.8	0.26	0.3	0.25	0.6	0.52	0.72	89.62	10.38	6.55	0.78	60	2.13	19.73	0.33	1.92719	10.9565	60.7066	7.6374	6.6738	2.21271	3.42612	1.96288	4.49679	2.31959	13.7457	58.3906	11.9989	4.75372	4.41008	2.00458	0.286369	2.09049	88.187	93.299
C3	59	M	L5	0	0	2.85	8.31	71.76	2.31	2.41	2.92	8.94			0.33	0.36	2.41	0.28	0.76	0.82	1.33	85.23	14.77	7.89	0.74	76.76	3.46	1.86	0.25	0	0	2.51834	6.16137	68.7775	3.03178	3.47188	4.05868	11.9804	0	0	3.52242	12.4428	78.3623	1.0064	0.457457	0.823422	3.38518	80.489	95.3339
D1	32	M	I1	0.86	3.8	41.6	11.69	27.51	1.33	2.7	3.74	6.67	0.45	0.2	1.1	0.24	0.35	0.25	0.69	1.29	1.86	85.93	14.07	5.75	0.96	62.81	2.16	24.52	0.35	1.85124	5.85124	34.2149	11.9669	19.0744	0.991736	4.92562	7.17355	13.9504	0	2.0338	48.0665	11.4867	34.8897	1.63277	0.773417	0.773417	0.343741	72.0992	98.1094
D1	32	M	A5	0.4	1.09	33.76	4.07	22.97	14.06	9.04	9.7	4.41	0.33	1.34	0.54	0.31	0.53	0.53	0.68	0.92	0.64	75.95	24.05	3.03	0.97	44.53	1.4	12.55	0.41	0.795672	2.1324	31.2858	4.64672	17.1547	12.0306	9.67537	15.818	6.46085	0	0	36.749	3.50467	29.239	16.3551	8.44459	3.40454	2.30307	67.2502	85.8478
D1	32	M	S5	0.72	0.51	43.72	15.1	24.27	0.65	4.21	8.85	1.62	0.88	0.41	0.51	0.27	0.37	0.2	0.73	1.08	0.66	84.25	15.75	6.06	1.21	66.5	1.85	6.55	0.28	1.46862	1.03471	33.0441	18.1242	20.0935	1.06809	7.00935	14.8531	3.30441	0	0	54.3837	12.2291	28.5021	0.258816	1.52054	3.10579	0	73.3645	95.3737
D3	45	F	P1	2.86	5.8	55.4	11.03	16.8	3.26	1.28	1.66	1.6	0.91	0.64	1	0.41	0.52	0.36	0.46	0.6	0.67	92.29	7.71	9.73	0.81	71.22	2.96	12.74	0.39	5.52747	4.9208	60.0944	10.246	10.1786	1.48298	1.55039	2.66262	3.3367	0.509287	6.62073	51.5279	11.8035	22.7981	4.85321	1.04853	0.77891	0.0599161	86.9228	97.6034
D4	45	M	A7	1.24	1.28	21.89	24.91	23.68	9.94	9.93	5.65	1.49	0.77	0.4	0.85	1.12	1.15	0.73	0.85	0.54	0.53	81.7	18.3	3.89	0.87	69.78	2.22	4.68	0.36	1.83961	1.78212	25.0934	20.4082	17.5913	7.2722	15.1193	8.50819	2.38574	1.96078	1.35747	15.3846	19.7587	19.7587	34.3891	4.52489	1.5083	1.35747	72.1472	90.6486
D4	45	M	C2	0.47	6.39	50.36	0.81	1.75	7.64	19.05	6.15	7.38	1.16	0.79	1.52	0.29	0.39	0.51	1.07	0.69	1.14	66.95	33.05	3.45	1.7	59.76	1.92	27.32	0.45	0.810282	5.83962	33.8642	0.838223	1.00587	5.25286	30.5113	9.33222	12.5454	0	7.16211	73.1228	0.770119	2.77243	10.9357	3.2345	1.73277	0.269542	46.8008	94.7632
D4	45	M	J5	0.45	8.01	56.1	6.79	4.62	1.09	11.35	5.98	5.51	0.56	0.91	2.01	0.52	0.61	0.25	0.92	0.79	1.73	76.61	23.39	4.65	1.39	68.32	2.55	31.37	0.49	0.773481	11.1878	42.8453	5.44199	2.54144	0.828729	18.7017	8.14917	9.53039	0	3.65158	74.477	8.6725	7.49334	1.44542	1.25523	3.00494	0	62.8453	95.7398
D7	19	M	H2	2.95	17.99	27.65	8.94	21.02	2.77	10.38	6.14	1.91	1.03	0.85	0.68	0.54	0.71	0.43	0.8	1.37	0.78	78.37	21.63	4.46	1.16	36.66	1.06	8.49	0.32	5.98985	12.2843	28.934	7.25888	15.1777	4.61929	11.1675	13.1472	1.42132	1.52137	20.7679	27.1432	9.78025	23.859	1.90775	10.0459	2.8254	2.14924	68.2741	83.4581
D7	19	M	J8	14.09	21.8	34.37	2.28	4.4	5.82	4.04	11.53	1.3	0.5	0.54	0.62	0.28	0.38	0.4	0.59	0.65	0.51	68.67	31.33	3.05	1.33	51.76	1.51	17.93	0.42	16.8736	20.4853	24.8871	2.08804	3.49887	9.25508	4.45824	16.7043	1.74944	12.7107	22.7996	38.8577	2.41105	4.86891	4.49438	3.95599	8.75468	1.147	60.2144	73.4316
D7	19	M	N2	4	23.09	34.21	3.88	13.62	4.05	2.3	8.71	4.59	0.44	0.61	0.7	0.36	0.55	0.41	0.46	0.88	0.93	78.85	21.15	3.03	0.8	46.69	1.3	0.99	0.24	4.341	21.6004	30.8577	4.96862	11.0879	2.24895	2.09205	18.2008	4.60251	3.93272	24.3136	36.6065	3.46278	15.1373	4.99629	2.44868	4.40267	4.69948	70.7636	84.5164
D8	22	F	R4	0.31	4.07	31.4	7.27	32.25	3.79	15.3	4.4	0.7	0.25	0.71	0.64	0.37	0.7	0.44	1.34	0.43	0.43	78.78	21.22	3.78	1.06	36.81	1.09	0		0.912146	7.68123	28.6126	4.08065	12.77	1.68027	35.5257	6.67307	2.06433	0	2.22278	33.0919	8.99101	42.6324	4.92008	4.8951	3.24675	0	54.8248	91.8581
D9	20	F	S7	3.55	0.09	20.31	9.62	38.58	4.33	12.08	9.24	2.07	0.57	0.12	0.59	0.35	0.98	0.36	0.84	0.79	0.48	72.93	27.07	2.88	1.06	63.04	1.63	12.07	0.32	3.14607	0.269663	25.3933	7.2809	19.3708	5.03371	12.8989	22.5169	4.08989	3.7799	0	17.6316	10.8852	48.8995	3.97129	11.6746	2.15311	1.00478	57.3483	81.3876
E1	20	F	J6	0.52	6.03	56.45	6.66	2.55	1.2	13.23	11.83	0.99	0.64	0.43	1.02	0.38	0.35	0.27	0.99	0.75	0.61	72.89	27.11	2.65	0.98					7.78057	0	5.95195	7.92399	36.8591	0.286841	34.2417	5.23485	1.72105	0.495868	0	5.95041	7.46556	75.3444	3.44353	6.1157	0.991736	0.192837	51.0219	92.2039
E1	20	F	K1	2.72	0.43	27.08	14.34	32.36	1.15	18.23	2.87	0.7	0.55	0.26	0.37	0.26	0.38	0.14	0.95	0.47	0.57	75.36	24.64	3.23	1.07					3.98102	0.158186	22.5152	13.9731	26.1798	1.05457	26.5753	4.42921	1.13367	0.65445	0.8726	34.6859	15.0087	42.7574	1.3089	4.40663	0.30541	0	63.8808	94.6335
E2	40	F	L4	3.7	1.38	47.81	8.03	13.43	1.59	12.88	7.12	3.49	0.81	0.28	0.91	0.27	0.42	0.24	0.72	0.75	0.6	72.24	27.76	3	1.13	61.39	1.74	23.26	0.44	2.62467	0.568679	32.3272	8.39895	14.1295	1.74978	18.329	15.3981	6.47419	4.40422	1.89138	57.8222	7.88976	13.1046	1.5131	9.64604	2.08052	1.6482	57.1741	82.221
E4	20	F	J9	3.66	0	5.95	7.67	58.63	2.07	18.34	2.84	0.86	0.72		0.36	0.32	1.29	0.28	0.91	0.38	0.37	74.32	25.68	3.6	1.27					0.844773	5.35903	50.0528	2.32313	1.61035	1.31996	19.377	17.5026	1.61035	0	7.14286	67.5824	13.694	4.09975	1.01437	3.5503	2.91631	0	60.6653	93.5334
G1	60	M	A3	0.61	0	0.61	3.31	74.31	1.7	17.28	0.89	1.91			0.19	0.21	1.8	0.26	0.7	0.73	0.52	79.93	20.07	2.83	0.71	74.18	2.42	0.4	0.17	0	0	0.623994	3.09984	72.3833	2.03301	18.3776	1.10709	2.3752	0	0	0.574241	4.18376	82.1165	0.328138	12.7974	0	0	78.1401	87.2026
G1	60	M	S4	0	0	1.73	6.02	81.56	1.15	3.75	4.97	0.26			0.19	0.24	2.02	0.23	0.42	0.55	0.32	90.46	9.54	4.67	0.48	87.97	3.69	0.77	0.13	0	0	1.81443	6.8866	79.7113	1.4433	4.08247	5.73196	0.329897	0	0	1.42617	2.68456	91.3591	0	2.51678	2.01342	0	89.8557	95.4698
G1	60	M	A1	0	0	0	0.65	44.73	0.53	45.61	7.66	0.73				0.17	1.04	0.21	0.98	0.5	0.88	45.91	54.09	1.12	1.3	43.02	0.98	0		0	0	0	0.738689	34.2567	0.892582	53.8319	8.92582	1.35426	0	0	0	0.542299	57.1222	0.10846	36.0448	6.18221	0	35.888	57.773
G1	60	M	B1	0	0	0.08	1.02	45.43	1.55	47.18	2.93	0.64			0.1	0.21	0.84	0.27	0.92	0.59	0.78	48.08	51.92	1.03	0.97	36.43	0.73	0		0	0	0.0969556	1.20225	44.2893	1.60946	48.9238	3.45162	0.426605	0	0	0	0	56.1837	1.29564	40.5183	0	2.00236	47.198	57.4794
G1	60	M	R1	0	0	0	2.81	84.84	0.6	7.29	1.42	2.84				0.49	2.85	0.24	0.48	0.43	0.46	88.25	11.75	3.68	0.49	83.89	3.12	0		0	0	0	3.68258	83.8204	0.784034	6.0822	1.54431	4.08648	0	0	0	0.821468	87.7327	0.164294	10.1314	1.15005	0	88.287	88.7185
G1	60	M	L2	0	0	2.05	6	69.25	2.54	14.82	1.4	3.06			0.24	0.23	1.18	0.24	0.57	0.34	0.54	79.84	20.16	2.36	0.58	76.87	2.03	0.95	0.17	0	0	2.51653	5.6302	71.0813	2.1753	13.2651	1.72745	3.60418	0	0	0.575126	7.47664	65.7081	3.8821	20.6326	0.359454	1.36592	81.4033	77.642
G1	60	M	M1	0	0	1.09	4	78.48	1.09	9.3	0.94	4.56			0.33	0.3	2.21	0.33	0.55	0.76	1.58	84.66	15.34	4.18	0.73	67.23	1.98	0.12	0.14	0	0	1.47552	4.73955	75.1397	1.02839	10.3957	1.27431	5.94679	0	0	0	1.94175	89.8382	1.2945	6.27832	0	0.647249	82.3832	93.0744
H2	20	M	D7	6.43	8.5	34.47	2.25	0.16	1.45	26.03	14.62	5.76	0.72	0.5	0.81	0.39	0.2	0.45	0.98	0.83	0.88	46.83	53.17	1.35	1.51	36.66	1.06	8.49	0.32	6.8984	6.14973	28.5027	1.73797	0.0802139	1.22995	31.2032	16.6578	7.54011	5.70825	12.3044	44.2283	3.08668	0.295983	1.81818	18.0127	11.5433	3.00211	37.7005	61.7336
H2	20	M	J8	2.43	5.24	34.83	1.27	2.14	1.51	32.3	15.32	4.72	0.99	0.43	0.93	0.44	0.58	0.37	1.25	0.89	0.72	44.99	55.01	1.26	1.52	30.06	0.77	15.88	0.5	5.64344	5.42967	27.9607	0.427533	1.2826	0.855066	29.7991	19.4528	9.14921	0.429185	5.15021	39.2704	1.79721	2.6824	1.93133	34.0129	12.7951	1.93133	35.9555	50.8315
H2	20	M	N2	7.9	2.27	40.12	2.07	4.06	2.15	13.2	13.05	11.47	0.91	0.69	1.07	0.46	0.58	0.43	0.86	0.96	0.99	50.67	49.33	1.63	1.43	27.47	0.83	5.61	0.42	12.5636	0.667939	36.2595	1.4313	1.4313	1.36768	13.4224	16.5076	16.3486	3.07001	4.34294	48.0344	2.99513	7.48783	3.25721	14.0397	10.0711	6.70161	41.1578	66.1176
I1	28	M	D1	1.56	0.9	60.11	7.74	4.96	2.71	2.11	8.38	11.39	0.56	0.3	0.53	0.32	0.45	0.35	0.5	0.54	0.67	76.42	23.58	4.87	1.49	62.81	2.16	24.52	0.35	2.92935	1.69443	51.0339	4.6525	1.12005	3.38886	1.98162	14.5893	18.61	0	0	70.6987	11.3052	9.36058	1.94463	2.27423	1.28543	3.13118	61.8897	93.3092
I1	28	M	A5	2.69	0.53	38.08	12.7	7.29	0.84	11.54	10.27	16.02	0.66	0.19	0.8	0.36	0.39	0.17	2.59	1.69	2.47	59.44	40.56	3.86	2.7	40.52	1.56	16.2	0.49	2.99213	0.551181	29.3176	9.6063	4.88189	1.07612	17.6115	14.7769	19.1864	2.20339	0.508475	52.2458	17.7119	11.1864	0.466102	1.73729	3.00847	10.9322	45.4331	82.1186
I1	28	M	S5	1.93	0.56	27.05	19.68	13.7	6.06	8.29	16.4	6.18	0.67	0.19	0.54	0.36	0.38	0.26	0.92	1.54	1.37	67.05	32.95	3.09	1.57	62.21	2.02	1.98	0.27	3.25697	0.745239	25.7245	14.1043	10.4885	6.04471	6.51394	23.82	9.30168	0	0.283745	29.1042	27.9287	18.4435	6.12079	10.9445	5.5533	1.6214	57.1074	81.8808
I2	35	M	M1	0.59	0.14	27.69	34.07	21.81	1.82	11.24	1.01	1.4	0.76	0.36	0.48	0.41	0.43	0.36	0.8	0.43	0.55	85.53	14.47	5.37	0.89	72.1	1.82	19.73	0.38	1.33146	0.315347	16.8535	28.8017	30.1682	0.665732	18.0448	1.15627	2.66293	0	0	36.4001	38.8363	15.0473	2.80883	5.58899	0.917168	0.401261	76.8045	93.0926
J5	50	F	A7	2.15	0.49	24.43	7.89	27.23	9.87	16.26	2.77	8.49	0.6	0.62	0.36	0.26	0.4	0.27	1	0.7	1.07	69.91	30.09	3.15	1.5	52.46	1.66	3.19	0.4	3.06933	0.849548	20.6358	6.63195	18.3064	8.38586	22.9378	4.46698	14.7164	0.907716	0	29.879	9.72012	39.826	11.9894	7.2239	0.453858	0	54.8095	91.4145
J5	50	F	C2	1.36	0.25	31.62	10.32	21.16	4.91	15.68	2.72	11.73	0.58	0.16	0.48	0.34	0.4	0.35	1.18	0.99	0.97	68.26	31.74	3.64	1.71	60	2.13	19.73	0.33	1.86997	0.115075	28.2509	6.38665	10.2129	6.44419	24.7123	2.70426	19.3038	0.758359	0.41365	35.7808	15.0982	34.4019	3.10238	4.96381	2.75767	2.7232	51.4097	88.797
J5	50	F	D4	0.59	0.56	54.48	14.86	18.7	2.54	4.67	1.66	1.29	0.74	0.35	0.57	0.32	0.3	0.37	0.62	0.83	0.46	91.14	8.86	7.6	0.71	68.32	2.55	31.37	0.49	1.42527	1.1171	57.5886	12.1341	10.9399	4.31433	7.66564	1.69492	3.12018	0	0.165975	52.8631	16.9571	24.4813	1.30014	2.57261	1.65975	0	86.094	95.7676
J7	25	F	L3	0.86	3.02	58.09	0.68	3.47	2.23	23.91	4.59	3.14	0.69	0.38	1.18	0.23	0.42	0.28	0.82	0.48	0.76	67.49	32.51	1.98	0.95	56.03	1.32	34.96	0.65	0.206718	3.92765	46.6667	2.0155	3.61757	1.34367	26.0982	12.5581	3.56589	0	5.61261	54.8364	6.80678	19.6083	1.71961	10.3893	0.597086	0.429902	57.5711	88.5837
J8	17	F	A8	0.51	3.38	52.59	6.22	8.06	7.48	16.58	4.16	1.01	1.24	0.63	1.31	0.41	0.53	0.6	1	0.91	0.81	77.73	22.27	3.83	1.12	61.19	1.94	12.25	0.26	0	0.191449	48.4365	1.46777	2.10593	4.85003	34.1417	5.42438	3.38226	0.694444	4.50269	54.0547	7.8853	10.1478	8.40054	10.4167	3.71864	0.179211	57.0517	84.991
J8	17	F	L4	0.86	3.02	58.09	0.68	3.47	2.23	23.91	4.59	3.14	0.69	0.38	1.18	0.23	0.42	0.28	0.82	0.48	0.76	67.49	32.51	1.98	0.95	56.03	1.32	34.96	0.65	0.75431	2.12823	53.6638	0.431034	0.269397	1.45474	31.708	6.25	3.34052	1.04257	4.43093	65.2042	1.08601	8.64466	3.47524	11.3814	1.91138	2.82363	57.9472	82.841
J8	17	F	D7	0.73	12.73	47.85	3.96	6.99	2.72	17.51	5.18	1.5	0.45	0.6	0.8	0.25	0.44	0.37	0.81	0.8	0.92	74.25	25.75	3.14	1.07	51.76	1.51	17.93	0.42	0.644828	14.5989	44.1321	2.57931	2.16662	1.80552	24.2971	7.40263	2.37297	0.907029	9.79592	55.5102	6.48526	15.6463	4.39909	5.85034	1.4059	0	65.2824	91.8367
J8	17	F	H2	0.53	19.28	52.42	0.64	1.12	0.38	15.78	9.01	0.85	0.64	1.02	1.62	0.26	0.68	0.46	0.84	0.95	0.42	73.84	26.16	3.27	1.17	30.06	0.77	15.88	0.5	0.873231	15.688	45.7091	0	0	0	21.3189	15.3869	1.02379	0.108696	23.6232	60.5435	1.41304	2.46377	0.833333	9.0942	1.26812	0.652174	61.3972	88.8768
J8	17	F	N2	0	7.57	60.55	8.08	7.95	1.14	10.68	2.49	1.17		0.77	1.07	0.31	0.42	0.28	0.7	0.67	0.57	85.29	14.71	4.15	0.74	56.26	1.57	5.81	0.28	0	9.65951	59.3264	1.62842	2.03553	0.222058	19.208	5.29238	2.62768	0	5.97239	61.7647	13.3854	12.8451	1.89076	3.90156	0.240096	0	72.8719	95.8583
L1	18	M	B1	0.71	28.03	43.92	8.19	1.71	3.07	3.1	6.08	5.1	0.48	0.79	0.67	0.35	0.25	0.43	0.84	0.8	1.17	84.92	15.08	6.19	1.23	74.57	3.3	4.01	0.54	0.789058	25.7496	42.5565	9.67912	1.10468	2.7354	3.57706	10.4156	3.39295	0.614544	31.0345	45.7494	6.28201	2.49232	3.51656	2.49232	0.477979	7.34039	81.8254	89.0748
L2	20	F	G1	0.29	2.82	52.61	27.21	9.68	3.98	0.13	1.6	1.04	0.36	0.43	0.59	0.37	0.3	0.51	0.32	0.98	0.43	96.3	3.7	15.75	0.63	76.87	2.03	0.95	0.17	1.57756	4.90798	58.8081	8.93953	7.27432	5.25855	0	8.58896	4.64505	0	2.3622	51.6051	31.6374	10.2968	3.71492	0.161518	0	0.222088	85.1884	99.6164
L2	20	F	M1	2.22	0.81	57.14	4.65	11.22	17.27	2.4	0.31	3.93	0.91	0.33	0.82	0.25	0.3	0.34	0.74	0.76	0.75	91.09	8.91	8.04	0.88	81.52	4.29	36.99	0.56	2.79879	0.945537	60.8169	2.83661	6.84569	16.6415	1.70197	0.718608	6.6944	1.78622	0.708818	54.4939	6.01077	14.5166	17.7488	2.89198	0	1.84293	88.0862	93.4789
L3	35	F	S6	0	0	12.15	6.99	49.65	4.22	14.23	6.37	4.9			0.57	0.41	1.04	0.37	0.65	0.86	1.1	73.01	26.99	2.53	0.87	56.73	1.52	2	0.24	0	0	13.1174	3.95813	45.0769	4.67779	10.7949	12.1688	10.2061	0	0	11.6829	9.76356	54.9374	3.94993	17.5522	1.58554	0.528512	66.8302	80.3338
L4	25	M	A8	0.69	0.06	53.1	11.76	5.1	0.31	21.58	2.28	5	0.88	0.16	0.84	0.36	0.36	0.2	0.83	0.47	0.5	70.33	29.67	2.77	1.18	60.51	1.91	5.52	0.24	0.961538	0.0938086	46.4822	8.95872	4.38555	0.469043	29.0103	2.65009	6.98874	0.141576	0	66.588	17.4139	6.51251	0	6.74847	1.55734	1.03823	60.3893	90.5144
L4	25	M	E2	0.12	0.13	47.86	17.88	17.83	3.8	9.2	0.27	2.95	0.28	0.16	0.75	0.33	0.47	0.3	0.68	0.21	0.55	87.5	12.5	5.02	0.74	61.39	1.74	23.26	0.44	0.201787	0.0288268	43.3843	16.0565	17.3537	3.97809	13.7215	0.288268	4.98703	0	0.27408	53.9154	20.3211	18.4417	3.56304	3.05403	0.234926	0.195771	80.8014	96.5153
L4	25	M	J8	0	0	56.98	14.47	10.1	1.96	9.74	0.9	5.83			1.16	0.39	0.5	0.26	0.73	0.54	0.88	83.51	16.49	4.47	0.9	56.03	1.32	34.96	0.65	0	0	46.1905	9.09091	10.5628	0.995671	16.4502	2.33766	14.3723	0	0	63.7517	17.7868	9.82456	2.5641	5.56005	0	0.512821	66.8398	93.9271
L5	36	M	C3	0	0.17	73.7	13.75	1.28	1.76	1.49	6.68	0		0.22	1.59	0.39	0.41	0.25	0.47	0.8		90.66	9.34	6.72	1.16	76.76	3.46	1.86	0.25	0	0	67.0681	9.5288	0.628272	2.40838	1.62304	18.7435	0	0	0.25463	77.9167	15.8565	1.59722	1.48148	1.45833	1.43519	0	79.6335	97.1065
L5	36	M	S7	0.05	1.32	69.18	15.13	4.56	2.39	2.03	4.53	0.11	0.12	0.2	0.81	0.28	0.21	0.18	0.51	0.64	0.28	92.58	7.42	7.54	0.59	82.17	3.19	45.59	0.38	0	1.41844	65.721	10.1182	4.91726	4.11348	4.34988	9.03073	0.330969	0.0723066	1.27742	71.7281	17.8356	4.4107	1.54254	0.843577	2.28971	0	86.2884	96.7944
M1	42	M	H1	0	4.2	69.22	2.72	2.54	2.28	9.63	11.52	3.28		0.52	1.53	0.33	0.33	0.7	0.32	0.36	0.6	80.96	19.04	2.85	0.63					0	4.98494	67.324	1.58861	0.739523	1.31471	12.2432	3.17721	8.62777	0	3.11859	73.6972	4.47271	5.29339	4.55478	5.94994	1.06689	1.84653	75.9518	91.1366
M1	42	M	I2	0	1.62	72.22	8.13	1.8	1.34	9.03	2.16	3.34		0.42	1.37	0.32	0.31	0.38	0.57	0.43	0.36	85.11	14.89	3.13	0.56	72.1	1.82	19.73	0.38	0	1.17896	71.0701	6.711	1.1185	1.20919	9.64329	3.47642	5.5925	0	2.0961	73.9761	9.70655	2.54757	1.48339	8.44889	0.773944	0.96743	81.2878	89.8097
M1	42	M	L2	0.28	12.98	63.65	3.76	4.19	4.14	7.49	1.49	1.13	0.68	1.4	1.62	0.34	0.37	0.34	1.24	0.61	0.56	88.72	11.28	8.77	1.07	81.52	4.29	36.99	0.56	0.154943	15.1224	61.7911	2.32414	1.42547	3.37775	12.2715	2.1692	1.3635	0.428878	11.1866	66.5833	5.61115	7.61258	5.25375	2.39457	0.786276	0.142959	84.0409	96.2473
M1	42	M	G1	0.5	1.09	59.13	5.07	5.17	9.75	8.36	1.34	9.14	1.2	0.53	1.29	0.38	0.46	0.49	1.69	0.81	0.65	80.21	19.79	3.81	0.98	67.23	1.98	0.12	0.14	1.94426	2.13869	63.2534	7.51782	5.1199	1.55541	8.74919	5.24951	4.47181	0	0.736607	58.058	4.26339	5.22321	12.6339	8.28125	0	10.8036	79.5852	80.9152
M2	18	M	N1	0.61	0.68	39.44	11.78	21.96	6.9	13.98	4.17	0.8	0.4	0.19	0.62	0.33	0.58	0.26	0.63	1.16	0.68	80.76	19.24	3.5	0.84	63.52	1.82	26.89	0.42	0.125418	1.17057	35.4097	14.1304	10.5351	6.73077	21.3211	8.48662	2.0903	0.180366	0.386498	42.0253	10.3324	29.0647	7.03427	9.48209	1.49446	0	67.9766	88.8431
N1	22	M	M2	3.78	4.09	68.45	4.83	1.08	1.27	13.12	1.15	0.57	1.36	0.38	1.41	0.22	0.19	0.2	0.85	0.48	0.72	79.72	20.28	4.09	0.96	63.52	1.82	26.89	0.42	6.02194	4.28681	60.5767	5.02679	1.02067	1.93927	18.4231	1.8372	0.867568	0.0860215	3.78495	83.0108	4.60215	1.2043	0.172043	7.05376	0	0.0860215	72.8502	92.7742
N1	22	M	A4	0.89	3.89	78.74	2.02	0.36	0.18	11.59	1.94	0.35	1.08	0.39	1.6	0.2	0.37	0.22	0.94	0.68	0.84	85.19	14.81	6.43	1.15	78.38	3.01	4.56	0.53	1.52831	5.00174	67.1066	2.60507	0	0.382077	18.5828	4.06391	0.72942	0.316656	2.84991	89.4237	1.48828	0.696643	0	5.22483	0	0	75.0955	94.4585
N1	22	M	S3	0.97	3	79.3	1.12	0.18	0.35	9.42	1.95	2.66	0.79	0.73	4.09	0.45	0.22	0.28	0.79	0.52	1.07	83.95	16.05	4.96	0.91	70.92	2.64	23.93	0.94	1.86386	1.7423	67.342	1.41815	0	0.445705	18.1524	4.45705	4.57861	0.368481	3.93991	89.0873	0.935374	0.311791	0.283447	3.48639	0.226757	1.36054	70.9481	94.5578
N2	35	F	D7	1.16	0.13	2.99	3.54	49.98	2.48	24.21	10.15	5.37	0.56	0.32	0.33	0.24	1.32	0.32	1.33	0.74	0.93	59.12	40.88	2.56	1.74	46.69	1.3	0.99	0.24	0.904977	0	2.76817	1.86319	39.473	2.55523	34.6287	12.4834	5.3234	1.52905	0.349498	3.27654	6.29096	67.2783	2.35911	7.1647	6.29096	5.4609	46.6596	79.5544
N2	35	F	H2	0	0.41	17.65	12.95	30.15	2.27	17.73	15.6	3.28		1	0.97	0.7	1.03	0.37	1.38	0.9	0.88	63.43	36.57	2.89	1.64	27.47	0.83	5.61	0.42	0	0	2.99738	5.47021	25.8898	0.299738	30.6107	29.5242	5.20794	0	0.7414	29.2408	18.8612	33.5113	3.82562	7.53262	4.53737	1.7497	34.6572	86.1803
N2	35	F	J8	1.14	0	9.1	17.37	38.89	3.05	13.14	14.93	2.24	0.69		0.38	0.41	0.89	0.31	1.03	0.89	0.68	68.41	31.59	3.14	1.5	56.26	1.57	5.81	0.28	1.83409	0	4.85327	12.5847	28.4424	3.66817	20.9932	23.956	3.66817	0.158983	0	15.1033	24.1256	53.7758	2.18601	2.14626	2.2655	0.238474	49.5485	95.1908
P1	52	F	D3	1.56	0	23.44	17.19	34.47	2.96	16.18	3.41	0.77	0.99		0.54	0.48	0.69	0.37	0.91	1.08	0.49	78.06	21.94	4.7	1.32	71.22	2.96	12.74	0.39	3.16092	0	22.5734	16.3155	23.3716	3.03321	26.4049	3.83142	1.30907	0	0	24.3687	17.9293	45.4545	2.74621	6.21843	3.0303	0.252525	65.2937	90.4987
P2	67	M	B2	0.32	0	4.61	3.4	79.57	1.66	8.31	0.56	1.57	0.42		0.44	0.3	2.45	0.23	0.61	0.49	0.83	89.24	10.76	5.49	0.66	70.96	2.18	2.31	0.28	0.195969	0	5.87906	4.25532	73.9362	2.07167	10.9183	1.03583	1.70773	0.45977	0	3.11987	2.39737	86.1741	1.18227	5.25452	0	1.41215	86.1422	92.8736
R1	18	F	R2	1.24	1.11	51.89	5.59	18.6	2.68	10.59	5.33	2.99	0.88	0.26	0.72	0.27	0.33	0.33	1.37	0.95	0.77	79.87	20.13	6.67	1.63	57.85	1.96	23.11	0.41	1.3848	0.589275	47.1715	5.33294	10.1355	1.88568	19.5934	10.7248	3.18209	1.10751	1.59373	56.2399	5.80767	26.3371	3.37655	2.35008	0.378174	2.80929	65.1149	93.3549
R1	18	F	B1	0.83	0.94	60.92	1.44	29.15	0	0.71	2.15	2.5	0.67	0.33	0.66	0.27	0.35		0.57	0.74	0.55	92.45	7.55	8.28	0.75	87.13	4.69	7.29	0.35	1.34156	0.858599	63.9657	0.831768	24.3091	0	1.15374	3.48806	4.05152	0	1.11857	58.2103	2.50559	38.1655	0	0	0	0	89.9651	100
R1	18	F	S4	1.02	0.6	67.74	1.25	17.63	0.33	3.92	3.37	2.9	0.41	0.36	0.94	0.19	0.3	0.2	0.72	0.62	0.46	87.55	12.45	6.37	0.93	82.17	3.23	21.4	0.27	1.85481	1.02335	64.119	1.69492	11.8324	0.639591	7.19539	6.36393	5.27662	0.107296	0.143062	73.6052	0.786838	24.5708	0	0.357654	0.107296	0.321888	79.3092	99.1059
R1	18	F	G1	1.07	0.94	76.83	2.6	13.51	0.58	0.84	2.08	1.29	0.65	0.46	1.26	0.2	0.3	0.13	0.68	0.72	0.52	94.46	5.54	15.23	0.98	83.89	3.12	0		3.38219	0.845547	77.3393	1.80383	5.35513	0.676437	2.4239	4.96054	3.21308	0.0940071	0.987074	76.9448	2.93772	16.9448	0.540541	0.164512	0.893067	0.493537	86.0203	98.3549
R1	18	F	A6	4.15	9.03	60.33	6.55	6.42	4.27	5.15	2.16	1.63	0.74	0.53	0.84	0.27	0.29	0.3	0.99	0.54	0.4	86.6	13.4	6.33	1.01	75.74	3.48	1.93	0.3	5.70136	6.80995	60.181	5.8371	6.24434	3.19005	7.23982	2.57919	2.21719	0.339175	14.641	61.4471	8.36631	6.95308	7.00961	0	1.13058	0.113058	82.2624	98.4172
R2	20	F	R1	1.24	15.6	45.13	5.31	5.93	4.38	10.19	3.86	8.37	0.59	0.96	1	0.43	0.53	0.42	0.85	0.91	1.08	76.35	23.65	3.44	1.07	57.85	1.96	23.11	0.41	2.26638	13.6293	39.1804	1.33499	3.32195	3.25986	14.2502	7.51319	15.2437	0.386997	17.2343	50.0774	8.61713	8.10114	5.31476	6.81115	0.825593	2.63158	60.7265	89.3447
R4	38	M	D8	0.28	0	0.72	2.29	47.37	1	26.17	3.66	18.54	0.34		0.44	0.31	1.41	0.35	1.16	0.53	0.99	51.38	48.62	1.82	1.73	36.81	1.09	0		0.448808	0	0	1.96353	36.6339	0.280505	27.9383	4.93689	27.798	0	0	1.72481	2.74402	62.4069	1.99922	23.677	1.88162	5.56644	38.878	68.875
R4	38	M	V1	0.71	0	6.73	7.34	21.23	12.33	30.73	3.75	16.47	0.88		0.3	0.31	0.53	0.39	1.34	0.72	0.79	47.63	52.37	1.42	1.57	41.73	1.12	2.91	0.19	0.813981	0	7.32583	3.7108	18.4582	11.0606	32.9184	4.30931	21.4029	0.502765	0	5.63097	15.083	27.5515	15.2338	26.8477	2.66466	6.48567	40.5554	63.4992
S1	62	F	J1	0	0	24.89	20.66	15.13	4.56	13.46	9.07	6.98	0.28	0.52	0.62	0.56	0.59	0.36	1.15	0.98	0.96	65.24	34.76	2.82	1.31					1.98886	0.238663	7.4516	12.7022	60.647	2.94352	4.72023	6.92124	2.38663	0.703482	0.633134	3.37671	5.48716	81.1819	1.19592	6.26099	0.316567	0.844179	83.983	91.8748
S3	22	F	N1	0.2	0.18	28.39	15.48	30.9	9.31	6.82	5.18	1.07	0.48	0.44	0.91	0.45	0.89	0.51	0.92	0.84	0.65	84.26	15.74	5.11	0.85	70.92	2.64	23.93	0.94	0.357143	0.327381	36.2202	13.2143	27.1726	8.9881	6.45833	5.32738	1.93452	0	0	19.741	19.3485	37.6374	10.2826	7.69231	5.29827	0	85.9226	87.0094
S4	29	M	G1	0	0	47.13	7.92	38.78	3.29	1.19	1.23	0.18			0.55	0.3	0.43	0.31	0.58	0.43	0.44	97.12	2.88	15.73	0.49	87.97	3.69	0.77	0.13	0	0	50.924	6.87885	30.9035	2.46407	2.6694	5.0308	1.12936	0	0	46.5762	8.1464	40.3975	3.4632	0.905155	0.51161	0	91.1704	98.5832
S4	29	M	R1	0.27	0.03	32.19	21.25	40.61	0.38	0	4.9	0.13	0.64	0.08	0.37	0.28	0.38	0.23		0.44	0.32	94.46	5.54	7.56	0.45	82.17	3.23	21.4	0.27	0.552677	0.0690846	33.9206	19.7927	35.924	0.552677	0	8.91192	0.276339	0	0	30.7742	22.6433	45.2219	0.226757	0	1.13379	0	90.2591	98.8662
S4	29	M	B1	0	0	23.53	18.7	47.81	1.54	0.97	6.59	0.66			0.48	0.37	0.66	0.25	0.48	0.68	0.82	91.58	8.42	7.29	0.68	79	3.68	0.79	0.22	0	0	22.7706	15.1123	45.5412	1.39551	1.87202	13.3084	0	0	0	24.1997	22.1191	50.064	1.72855	0.160051	0.416133	1.31242	84.8196	98.1114
S5	39	F	A5	0	0.1	4.47	13.17	73.56	0.42	2.26	1.37	4.57		0.24	0.32	0.47	1.88	0.21	0.47	0.57	0.87	91.72	8.28	7.57	0.68	54.96	1.48	1.47	0.2	0	0.189994	5.50982	14.6612	64.0912	0.443319	4.1482	2.31159	8.64471	0	0	3.39934	11.6502	83.5314	0.39604	0.29703	0.39604	0.330033	84.8955	98.9769
S5	39	F	D1	0	0	10.93	24.86	35.46	10.05	10.96	1.29	5.79			0.45	0.51	0.65	0.43	0.74	0.63	0.71	81.3	18.7	3.26	0.77	66.5	1.85	6.55	0.28	0	0	14.8725	24.0477	29.5131	8.44651	14.6406	0.794965	7.68466	0	0	7.17797	25.9587	41.8224	11.7666	7.47296	1.80269	3.99869	76.8798	86.7257
S5	39	F	I1	0	0.07	6.59	26.49	58.54	0.82	5.34	0.9	1.15		0.16	0.37	0.57	1.18	0.25	0.62	0.55	0.47	92.51	7.49	7.06	0.58	62.21	2.02	1.98	0.27	0	0.176056	6.25	23.6796	55.2377	0.132042	10.6954	1.14437	2.68486	0	0	6.80272	28.2313	60.5704	1.22972	2.17164	0.758765	0.235479	85.4754	96.8341
S6	22	M	J7	1.43	0	5.7	9.59	69.3	2.19	5.37	1.72	0.41	0.95	1.08	0.35	0.37	2.09	0.41	1.19	0.72	0.91	86.78	13.22	6.25	0.95					0	9.46113	34.0189	11.0654	7.85685	3.4965	11.3122	12.0527	10.7363	0.189599	0.758397	19.312	27.3023	20.1517	5.33586	15.0867	7.25894	4.60455	65.8988	72.8602
S6	22	M	L3	0	2.41	17.54	18.93	33.69	4.4	3.45	9.53	6.34		0.5	0.52	0.58	1.1	0.5	0.67	0.86	1.01	76.97	23.03	3.71	0.97	56.73	1.52	2	0.24	0	5.02008	26.2718	16.9009	16.4993	3.41365	4.48461	14.9264	12.4833	0	0.370054	11.3578	21.9755	50.7543	5.55081	2.8181	5.60774	1.56561	68.1058	90.0085
S7	48	M	D9	2.24	9.82	62.88	5.47	7.19	0.98	6.05	0.95	4.24	0.52	0.6	0.82	0.21	0.23	0.18	0.74	0.41	0.6	86.34	13.66	4.52	0.74	63.04	1.63	12.07	0.32	3.6757	7.01251	60.4536	4.71846	7.55996	1.56413	6.72576	1.5902	6.69969	0.116913	14.0686	66.8355	6.58613	6.6251	0.116913	5.06625	0	0.584567	81.3087	94.2323
S7	48	M	L5	0.76	3.64	66.36	3.28	10.58	5.61	5.5	1.13	2.12	0.48	0.38	0.72	0.21	0.24	0.24	0.53	0.41	0.41	89.47	10.53	6.27	0.69	82.17	3.19	45.59	0.38	1.2333	2.51799	65.8016	2.0555	11.1254	4.34224	7.93936	1.69579	3.2888	0	5.57447	69.1489	5.40426	9.91489	7.87234	1.61702	0.212766	0.255319	85.8428	97.9149
V1	45	F	R4	0.95	8.21	45.56	7.98	29.23	0.48	3.62	1.55	1.64	0.34	0.33	0.47	0.29	0.43	0.17	0.64	0.55	0.58	91.46	8.54	6.89	0.71	41.73	1.12	2.91	0.19	2.5286	12.2818	44.7923	6.3817	13.4256	0.361228	11.2583	5.77965	3.19085	0.377694	6.79849	46.323	8.66474	35.3699	0.533215	0.844257	0	1.08865	77.2426	97.6894
[truncated: 15 more columns]

## Sheet: INDIVIDUAL_AVERAGED_DATA
			Proportion of the conversation gazing at different locations (percentages)									Timing of gaze upon different locations (average seconds per fixation)									Proportion ON/OFF face (%)		Timing ON/OFF face (av. Secs. per fix.)		SPEAKING: Proportion of the conversation gazing at different locations (percentages)									LISTENING: Proportion of the conversation gazing at different locations (percentages)									Proportion of whole conversation spent gazing ON-FACE when…		SPEAKING - ON FACE: Proportion of the conversation gazing at different locations (percentages)
Participant	Age	Gender	up	forehead	eyes	nose	mouth	other-face	down	off-left	off-right	up	forehead	eyes	nose	mouth	other-face	down	off-left	off-right	ON	OFF	ON	OFF	up	forehead	eyes	nose	mouth	other-face	down	off-left	off-right	up	forehead	eyes	nose	mouth	other-face	down	off-left	off-right	Speaking	Listening	forehead	eyes	nose	mouth	other
A1	22	F	0.62	4.62333	59.89	9.39333	11.38	6.77	2.27667	2.79667	1.88333	0.825	0.593333	1.19333	0.32	0.413333	0.353333	0.44	0.683333	0.636667	92.0567	7.57667	10.04	0.736667	1.31969	4.65619	60.232	7.95229	8.1107	6.00935	3.51207	4.9229	3.28478	0	4.464	60.4209	11.1169	15.1041	7.5661	0.887562	0.155644	0.284847	86.9606	98.6719	5.39524	68.3972	9.10746	9.63841	7.46171
A3	27	F	1.58	2.71	80.88	5.33	0.94	3.54	2.21	1.97	0.39	0.99	0.45	2.18	0.27	0.19	0.31	0.91	2.44	0.96	93.4	6.15	21.02	1.39	1.45914	1.6537	61.8677	10.3113	3.40467	5.54475	3.89105	11.8677	0	1.61699	2.94175	85.1159	4.36392	0.448081	3.15605	1.88973	0	0.467563	82.7821	96.0257	1.99765	74.7356	12.4559	4.11281	6.698
A4	50	F	0	0.13	34.47	34.69	21.46	1.9	3.69	0.94	2.72		0.32	0.59	0.64	0.51	0.46	0.47	0.38	0.51	92.65	7.35	6.22	0.49	0	0	41.9669	30.9964	14.9627	1.97988	5.42032	1.26582	3.40798	0	0.270636	26.6915	38.498	28.2138	1.82679	1.89445	0.608931	1.99594	89.9059	95.5007	0	46.6787	34.4765	16.6426	2.20217
A5	18	F	1.30667	12.64	41.4767	3.96667	8.87333	1.02667	13.56	4.33	12.4333	1.11333	1.12	1.41667	0.516667	0.78	0.34	1.26667	0.806667	1.27	67.9833	31.63	3.38	1.47667	1.36419	6.38204	32.9667	2.62323	3.16417	0.859032	20.7397	6.76622	25.1348	1.21696	16.7166	48.0275	4.85335	14.2004	1.04932	8.57326	2.68213	2.68036	45.9951	84.8473	14.0051	71.6699	5.71898	6.65844	1.94756
A6	23	M	0	0	3.17	18.02	66.35	0.56	7.41	2.9	0.11			0.42	0.45	1.5	0.18	0.84	1.2	0.28	88.1	10.42	7.3	0.92	0	0	2.36827	11.7821	66.5483	0.769686	8.82179	9.29544	0.414446	0	0	3.54402	20.7675	67.6524	0.496614	7.02032	0.519187	0	81.4683	92.4605	0	2.90698	14.4622	81.686	0.944767
A7	27	F	0.34	2.80333	11.5667	5.62	48.3333	7.86667	11.6933	1.96667	9.20667	1.26	0.53	0.5	0.326667	1.22	0.52	0.766667	0.793333	1.04667	76.19	23.2067	4.03333	1.08	0.825147	1.0685	7.67033	4.24284	50.1199	4.09441	12.5449	1.98443	17.4495	0	4.1419	14.3128	6.55138	47.9059	10.8614	11.2167	1.90672	3.10324	67.196	83.7733	1.63	11.2449	6.1372	74.9454	6.04251
A8	40	F	3.325	0.645	18.1	26.06	39.325	0.895	2.775	5.645	2.225	0.72	0.405	0.32	0.395	0.54	0.3	0.81	0.81	0.695	85.025	13.97	7.82	1.255	7.24931	1.01806	14.6376	25.7365	31.2399	0.683957	4.65203	10.0025	4.78027	0.168957	0.315386	22.1395	25.9117	47.658	0.900339	1.37126	0.881101	0.653798	73.3159	96.9249	1.42684	19.3868	34.3775	43.9089	0.899963
B1	18	M	0.394	0.09	5.592	8.574	71.92	2.99	8.136	1.704	0.492	1.445	0.35	0.498	0.436	2.464	0.398	0.912	0.844	1.265	89.166	10.726	7.73	0.95	0.767117	0.227687	7.26686	9.52638	54.985	3.4481	20.1943	2.88722	0.697413	0.163428	0.0185563	4.8068	8.14325	77.9562	2.67884	4.67158	1.23869	0.322701	75.454	93.6036	0.272926	9.27854	12.3305	72.8965	5.22161
B2	19	F	3.45	5.12	55.76	13.13	1.84	4.17	6.8	6.41	1.6	0.91	0.66	1	0.38	0.22	0.27	0.75	0.85	0.53	80.02	18.26	4.07	0.99	2.60692	2.03666	50.387	14.7047	1.26273	1.83299	10.8758	12.3829	3.91039	4.08265	7.19442	60.941	12.2231	2.26537	5.5763	4.53074	2.96241	0.224048	70.224	88.2001	2.90023	71.7517	20.9397	1.79814	2.61021
B3	22	F	0.46	21.8	62.29	1.66	0.94	0.25	1.83	10.61	0.15	0.4	0.8	1.57	0.25	0.19	0.16	0.79	1.1	0.2	86.94	13.05	7.3	1.1	0.938086	26.6417	49.9687	1.06316	0.781739	0.218887	1.56348	18.6992	0.125078	0	16.8649	74.4434	2.22629	1.0979	0.274474	2.1043	2.80573	0.182983	78.6742	94.907	33.8633	63.5135	1.35135	0.993641	0.278219
C2	20	F	3.42	9.17	50.1833	10.7433	11.73	3.89333	5.78667	1.16667	2.92	0.763333	0.593333	0.646667	0.253333	0.33	0.273333	0.496667	0.553333	0.606667	85.72	13.2933	4.88667	0.69	4.0856	8.14149	46.3699	10.2461	12.2966	4.12718	7.89188	2.23603	4.60519	2.6862	10.1096	55.183	11.2359	11.6964	3.79177	3.9511	0.177156	1.16887	81.1813	92.0167	9.92344	56.1523	12.6099	15.9072	5.40718
C3	59	M	0	0	2.85	8.31	71.76	2.31	2.41	2.92	8.94			0.33	0.36	2.41	0.28	0.76	0.82	1.33	85.23	14.27	7.89	0.74	0	0	2.51834	6.16137	68.7775	3.03178	3.47188	4.05868	11.9804	0	0	3.52242	12.4428	78.3623	1.0064	0.457457	0.823422	3.38518	80.489	95.3339	0	3.1288	7.65492	85.4496	3.76671
D1	32	M	0.66	1.8	39.6933	10.2867	24.9167	5.34667	5.31667	7.43	4.23333	0.553333	0.65	0.716667	0.273333	0.416667	0.326667	0.7	1.09667	1.05333	82.0433	17.64	4.94667	1.04667	1.37185	3.00612	32.8482	11.5793	18.7742	4.69679	7.20344	12.6149	7.90522	0	0.677934	46.3997	9.07347	30.8769	6.08224	3.57952	2.42792	0.882271	70.9046	93.1103	4.23225	46.3393	16.0706	26.451	6.90688
D3	45	F	2.86	5.8	55.4	11.03	16.8	3.26	1.28	1.66	1.6	0.91	0.64	1	0.41	0.52	0.36	0.46	0.6	0.67	92.29	7.4	9.73	0.81	5.52747	4.9208	60.0944	10.246	10.1786	1.48298	1.55039	2.66262	3.3367	0.509287	6.62073	51.5279	11.8035	22.7981	4.85321	1.04853	0.77891	0.0599161	86.9228	97.6034	5.66111	69.1353	11.7875	11.71	1.70609
D4	45	M	0.72	5.22667	42.7833	10.8367	10.0167	6.22333	13.4433	5.92667	4.79333	0.83	0.7	1.46	0.643333	0.716667	0.496667	0.946667	0.673333	1.13333	75.0867	24.8833	3.99667	1.32	1.14112	6.26986	33.9343	8.89613	7.04619	4.45127	21.4441	8.66319	8.15384	0.653595	4.05705	54.3281	9.73376	10.0081	15.5901	3.00487	2.082	0.542336	60.5978	93.7172	10.9166	58.4383	12.9124	10.1919	7.54075
D7	19	M	7.01333	20.96	32.0767	5.03333	13.0133	4.21333	5.57333	8.79333	2.6	0.656667	0.666667	0.666667	0.393333	0.546667	0.413333	0.616667	0.966667	0.74	75.2967	23.98	3.51333	1.09667	9.06815	18.1233	28.2263	4.77185	9.92147	5.37444	5.90593	16.0174	2.59109	6.05492	22.6271	34.2025	5.21802	14.6217	3.79947	5.48352	5.32759	2.66524	66.4174	80.4687	27.5126	42.4389	7.04036	14.57	8.43804
D8	22	F	0.31	4.07	31.4	7.27	32.25	3.79	15.3	4.4	0.7	0.25	0.71	0.64	0.37	0.7	0.44	1.34	0.43	0.43	78.78	20.71	3.78	1.06	0.912146	7.68123	28.6126	4.08065	12.77	1.68027	35.5257	6.67307	2.06433	0	2.22278	33.0919	8.99101	42.6324	4.92008	4.8951	3.24675	0	54.8248	91.8581	14.0105	52.1891	7.44308	23.2925	3.0648
D9	20	F	3.55	0.09	20.31	9.62	38.58	4.33	12.08	9.24	2.07	0.57	0.12	0.59	0.35	0.98	0.36	0.84	0.79	0.48	72.93	26.94	2.88	1.06	3.14607	0.269663	25.3933	7.2809	19.3708	5.03371	12.8989	22.5169	4.08989	3.7799	0	17.6316	10.8852	48.8995	3.97129	11.6746	2.15311	1.00478	57.3483	81.3876	0.470219	44.279	12.6959	33.7774	8.77743
E1	20	F	1.62	3.23	41.765	10.5	17.455	1.175	15.73	7.35	0.845	0.595	0.345	0.695	0.32	0.365	0.205	0.97	0.61	0.59	74.125	25.545	2.94	1.025	5.88079	0.0790931	14.2336	10.9485	31.5194	0.670708	30.4085	4.83203	1.42736	0.575159	0.4363	20.3181	11.2371	59.0509	2.37621	5.26117	0.648573	0.0964187	57.4514	93.4187	0.123813	23.4555	18.7021	56.612	1.10652
E2	40	F	3.7	1.38	47.81	8.03	13.43	1.59	12.88	7.12	3.49	0.81	0.28	0.91	0.27	0.42	0.24	0.72	0.75	0.6	72.24	27.19	3	1.13	2.62467	0.568679	32.3272	8.39895	14.1295	1.74978	18.329	15.3981	6.47419	4.40422	1.89138	57.8222	7.88976	13.1046	1.5131	9.64604	2.08052	1.6482	57.1741	82.221	0.994644	56.5417	14.6901	24.7131	3.06044
E4	20	F	3.66	0	5.95	7.67	58.63	2.07	18.34	2.84	0.86	0.72		0.36	0.32	1.29	0.28	0.91	0.38	0.37	74.32	25.7	3.6	1.27	0.844773	5.35903	50.0528	2.32313	1.61035	1.31996	19.377	17.5026	1.61035	0	7.14286	67.5824	13.694	4.09975	1.01437	3.5503	2.91631	0	60.6653	93.5334	8.83377	82.5065	3.82942	2.65448	2.17581
G1	60	M	0.0871429	0	0.794286	3.40143	68.3714	1.30857	20.7471	2.88714	2			0.21	0.264286	1.70571	0.254286	0.66	0.557143	0.725714	73.8757	25.7214	2.83857	0.751429	0	0	0.93249	3.71139	65.8117	1.42373	22.137	3.39465	2.58906	0	0	0.367934	2.5215	75.7229	1.01045	18.4171	1.38645	0.573647	71.8793	79.6228	0	1.12939	4.72533	92.0147	2.13054
H2	20	M	5.58667	5.33667	36.4733	1.86333	2.12	1.70333	23.8433	14.33	7.31667	0.873333	0.54	0.936667	0.43	0.453333	0.416667	1.03	0.893333	0.863333	47.4967	51.0767	1.41333	1.48667	8.36848	4.08245	30.9076	1.19893	0.93137	1.1509	24.8082	17.5394	11.0126	3.06915	7.26587	43.8444	2.62634	3.48874	2.33557	22.0217	11.4698	3.87835	38.2713	59.5609	11.012	80.4888	3.09219	2.41918	2.98785
I1	28	M	2.06	0.663333	41.7467	13.3733	8.65	3.20333	7.31333	11.6833	11.1967	0.63	0.226667	0.623333	0.346667	0.406667	0.26	1.33667	1.25667	1.50333	67.6367	32.2533	3.94	1.92	3.05948	0.996949	35.3587	9.45438	5.49683	3.50323	8.70237	17.7288	15.6993	0.734463	0.264073	50.6829	18.9819	12.9968	2.84384	4.98533	3.2824	5.22826	54.8101	85.7695	1.75199	64.0115	17.7864	10.3071	6.14301
I2	35	M	0.59	0.14	27.69	34.07	21.81	1.82	11.24	1.01	1.4	0.76	0.36	0.48	0.41	0.43	0.36	0.8	0.43	0.55	85.53	14.24	5.37	0.89	1.33146	0.315347	16.8535	28.8017	30.1682	0.665732	18.0448	1.15627	2.66293	0	0	36.4001	38.8363	15.0473	2.80883	5.58899	0.917168	0.401261	76.8045	93.0926	0.410584	21.9434	37.5	39.2792	0.866788
J5	50	F	1.36667	0.433333	36.8433	11.0233	22.3633	5.77333	12.2033	2.38333	7.17	0.64	0.376667	0.47	0.306667	0.366667	0.33	0.933333	0.84	0.833333	76.4367	23.1233	4.79667	1.30667	2.12152	0.693909	35.4918	8.38422	13.1531	6.38146	18.4386	2.95538	12.3801	0.555358	0.193209	39.5076	13.9252	32.9031	5.46398	4.92011	1.62376	0.907733	64.1044	91.993	1.02379	53.1643	12.8723	21.9909	10.9487
J7	25	F	0.86	3.02	58.09	0.68	3.47	2.23	23.91	4.59	3.14	0.69	0.38	1.18	0.23	0.42	0.28	0.82	0.48	0.76	67.49	32.5	1.98	0.95	0.206718	3.92765	46.6667	2.0155	3.61757	1.34367	26.0982	12.5581	3.56589	0	5.61261	54.8364	6.80678	19.6083	1.71961	10.3893	0.597086	0.429902	57.5711	88.5837	6.82226	81.0592	3.5009	6.28366	2.33393
J8	17	F	0.526	9.196	54.3	3.916	5.518	2.79	16.892	5.086	1.534	0.755	0.68	1.196	0.292	0.498	0.398	0.834	0.762	0.696	75.72	24.038	3.274	1.01	0.454474	8.45323	50.2536	1.22131	1.3155	1.66647	26.1347	7.95126	2.54944	0.550548	9.66502	59.4154	6.051	9.94953	3.79979	8.12884	1.70883	0.731003	62.9101	88.8808	13.0356	80.1939	1.90044	2.05366	2.8164
L1	18	M	0.71	28.03	43.92	8.19	1.71	3.07	3.1	6.08	5.1	0.48	0.79	0.67	0.35	0.25	0.43	0.84	0.8	1.17	84.92	14.99	6.19	1.23	0.789058	25.7496	42.5565	9.67912	1.10468	2.7354	3.57706	10.4156	3.39295	0.614544	31.0345	45.7494	6.28201	2.49232	3.51656	2.49232	0.477979	7.34039	81.8254	89.0748	31.469	52.009	11.829	1.35005	3.34298
L2	20	F	1.255	1.815	54.875	15.93	10.45	10.625	1.265	0.955	2.485	0.635	0.38	0.705	0.31	0.3	0.425	0.53	0.87	0.59	93.695	5.96	11.895	0.755	2.18818	2.92676	59.8125	5.88807	7.06	10.95	0.850983	4.65378	5.66973	0.89311	1.53551	53.0495	18.8241	12.4067	10.7319	1.52675	0	1.03251	86.6373	96.5476	3.41737	69.0377	6.85705	8.15534	12.5325
L3	35	F	0	0	12.15	6.99	49.65	4.22	14.23	6.37	4.9			0.57	0.41	1.04	0.37	0.65	0.86	1.1	73.01	25.5	2.53	0.87	0	0	13.1174	3.95813	45.0769	4.67779	10.7949	12.1688	10.2061	0	0	11.6829	9.76356	54.9374	3.94993	17.5522	1.58554	0.528512	66.8302	80.3338	0	19.628	5.92266	67.4498	6.99951
L4	25	M	0.27	0.0633333	52.6467	14.7033	11.01	2.02333	13.5067	1.15	4.59333	0.58	0.16	0.916667	0.36	0.443333	0.253333	0.746667	0.406667	0.643333	80.4467	19.52	4.08667	0.94	0.387775	0.0408785	45.3523	11.3687	10.7673	1.81427	19.7274	1.75867	8.78269	0.0471921	0.09136	61.4184	18.5072	11.5929	2.04238	5.12085	0.597421	0.582272	69.3435	93.6523	0.063672	66.5899	16.1025	14.8474	2.39654
L5	36	M	0.025	0.745	71.44	14.44	2.92	2.075	1.76	5.605	0.055	0.12	0.21	1.2	0.335	0.31	0.215	0.49	0.72	0.28	91.62	7.445	7.13	0.875	0	0.70922	66.3946	9.8235	2.77276	3.26093	2.98646	13.8871	0.165485	0.0361533	0.766023	74.8224	16.8461	3.00396	1.51201	1.15096	1.86245	0	82.961	96.9504	0.821918	80.1926	11.8459	3.24379	3.89572
M1	45	M	0.195	4.9725	66.055	4.92	3.425	4.3775	8.6275	4.1275	4.2225	0.94	0.7175	1.4525	0.3425	0.3675	0.4775	0.955	0.5525	0.5425	83.75	17.1725	4.64	0.81	0.524802	5.85625	65.8597	4.53539	2.10085	1.86426	10.7268	3.51809	5.01389	0.107219	4.28446	68.0787	6.01345	5.16919	5.98146	6.26866	0.656776	3.44012	80.2164	89.5272	7.17376	82.2687	5.6398	2.61976	2.29802
M2	18	M	0.61	0.68	39.44	11.78	21.96	6.9	13.98	4.17	0.8	0.4	0.19	0.62	0.33	0.58	0.26	0.63	1.16	0.68	80.76	19.56	3.5	0.84	0.125418	1.17057	35.4097	14.1304	10.5351	6.73077	21.3211	8.48662	2.0903	0.180366	0.386498	42.0253	10.3324	29.0647	7.03427	9.48209	1.49446	0	67.9766	88.8431	1.72202	52.091	20.7872	15.4982	9.9016
N1	22	M	1.88	3.66	75.4967	2.65667	0.54	0.6	11.3767	1.68	1.19333	1.07667	0.5	2.36667	0.29	0.26	0.233333	0.86	0.56	0.876667	82.9533	16.13	5.16	1.00667	3.13804	3.67695	65.0084	3.01667	0.340223	0.922351	18.3861	3.45272	2.05853	0.257053	3.52492	87.1739	2.34194	0.737579	0.15183	5.25499	0.0755858	0.482189	72.9646	93.9302	5.00022	89.1438	4.12268	0.467017	1.26633
N2	35	F	0.766667	0.18	9.91333	11.2867	39.6733	2.6	18.36	13.56	3.63	0.625	0.66	0.56	0.45	1.08	0.333333	1.24667	0.843333	0.83	63.6533	36.3167	2.86333	1.62667	0.913021	0	3.53961	6.63935	31.2684	2.17438	28.7442	21.9878	4.73317	0.562678	0.363632	15.8736	16.4259	51.5218	2.79025	5.61453	4.36461	2.48303	43.6218	86.9752	0	8.12544	15.0585	72.2346	4.58146
P1	52	F	1.56	0	23.44	17.19	34.47	2.96	16.18	3.41	0.77	0.99		0.54	0.48	0.69	0.37	0.91	1.08	0.49	78.06	21.92	4.7	1.32	3.16092	0	22.5734	16.3155	23.3716	3.03321	26.4049	3.83142	1.30907	0	0	24.3687	17.9293	45.4545	2.74621	6.21843	3.0303	0.252525	65.2937	90.4987	0	34.5721	24.9878	35.7946	4.64548
P2	67	M	0.32	0	4.61	3.4	79.57	1.66	8.31	0.56	1.57	0.42		0.44	0.3	2.45	0.23	0.61	0.49	0.83	89.24	10.76	5.49	0.66	0.195969	0	5.87906	4.25532	73.9362	2.07167	10.9183	1.03583	1.70773	0.45977	0	3.11987	2.39737	86.1741	1.18227	5.25452	0	1.41215	86.1422	92.8736	0	6.82483	4.93988	85.8304	2.40494
R1	18	F	1.662	2.524	63.542	3.486	17.062	1.572	4.242	3.018	2.262	0.67	0.388	0.884	0.24	0.314	0.24	0.866	0.714	0.54	88.186	11.184	8.576	1.06	2.73294	2.02534	62.5553	3.10011	11.5753	1.27835	7.52125	5.6233	3.5881	0.329597	3.6967	65.2894	4.08083	22.5943	2.18534	0.574449	0.501824	0.747555	80.5344	97.8466	2.48219	77.4913	4.08888	14.2643	1.67333
R2	20	F	1.24	15.6	45.13	5.31	5.93	4.38	10.19	3.86	8.37	0.59	0.96	1	0.43	0.53	0.42	0.85	0.91	1.08	76.35	23.66	3.44	1.07	2.26638	13.6293	39.1804	1.33499	3.32195	3.25986	14.2502	7.51319	15.2437	0.386997	17.2343	50.0774	8.61713	8.10114	5.31476	6.81115	0.825593	2.63158	60.7265	89.3447	22.4438	64.5194	2.19836	5.47035	5.3681
R4	38	M	0.495	0	3.725	4.815	34.3	6.665	28.45	3.705	17.505	0.61		0.37	0.31	0.97	0.37	1.25	0.625	0.89	49.505	50.155	1.62	1.65	0.631395	0	3.66292	2.83717	27.5461	5.67054	30.4283	4.6231	24.6005	0.251383	0	3.67789	8.91349	44.9792	8.6165	25.2623	2.27314	6.02606	39.7167	66.1871	0	9.03188	7.10022	69.8708	13.9971
S1	62	F	0	0	24.89	20.66	15.13	4.56	13.46	9.07	6.98	0.28	0.52	0.62	0.56	0.59	0.36	1.15	0.98	0.96	65.24	29.51	2.82	1.31	1.98886	0.238663	7.4516	12.7022	60.647	2.94352	4.72023	6.92124	2.38663	0.703482	0.633134	3.37671	5.48716	81.1819	1.19592	6.26099	0.316567	0.844179	83.983	91.8748	0.284181	8.87275	15.1247	72.2135	3.50489
S3	22	F	0.2	0.18	28.39	15.48	30.9	9.31	6.82	5.18	1.07	0.48	0.44	0.91	0.45	0.89	0.51	0.92	0.84	0.65	84.26	13.27	5.11	0.85	0.357143	0.327381	36.2202	13.2143	27.1726	8.9881	6.45833	5.32738	1.93452	0	0	19.741	19.3485	37.6374	10.2826	7.69231	5.29827	0	85.9226	87.0094	0.381018	42.1545	15.3793	31.6245	10.4607
S4	29	M	0.09	0.01	34.2833	15.9567	42.4	1.73667	0.72	4.24	0.323333	0.64	0.08	0.466667	0.316667	0.49	0.263333	0.53	0.516667	0.526667	94.3867	5.37333	10.1933	0.54	0.184226	0.0230282	35.8717	13.928	37.4562	1.47075	1.51381	9.0837	0.468567	0	0	33.85	17.6363	45.2278	1.80617	0.355069	0.687177	0.437473	88.7497	98.5203	0.0255135	40.0944	15.7636	42.4631	1.65343
S5	39	F	0	0.0566667	7.33	21.5067	55.8533	3.76333	6.18667	1.18667	3.83667		0.2	0.38	0.516667	1.23667	0.296667	0.61	0.583333	0.683333	88.51	11.21	5.96333	0.676667	0	0.122017	8.87743	20.7962	49.614	3.00729	9.82808	1.41697	6.33808	0	0	5.79335	21.9467	61.9747	4.46413	3.31388	0.985831	1.5214	82.4169	94.1789	0.143257	11.0491	25.4176	59.5023	3.88777
S6	22	M	0.715	1.205	11.62	14.26	51.495	3.295	4.41	5.625	3.375	0.95	0.79	0.435	0.475	1.595	0.455	0.93	0.79	0.96	81.875	14.125	4.98	0.96	0	7.2406	30.1453	13.9832	12.1781	3.45508	7.89841	13.4895	11.6098	0.0947996	0.564225	15.3349	24.6389	35.453	5.44334	8.95239	6.43334	3.08508	67.0023	81.4344	10.864	45.099	20.8036	18.0743	5.15908
S7	48	M	1.5	6.73	64.62	4.375	8.885	3.295	5.775	1.04	3.18	0.5	0.49	0.77	0.21	0.235	0.21	0.635	0.41	0.505	87.905	11.495	5.395	0.715	2.4545	4.76525	63.1276	3.38698	9.34267	2.95318	7.33256	1.64299	4.99424	0.0584567	9.82153	67.9922	5.99519	8.27	3.99463	3.34164	0.106383	0.419943	83.5757	96.0736	5.77891	75.5022	4.09882	11.129	3.49103
V1	45	F	0.95	8.21	45.56	7.98	29.23	0.48	3.62	1.55	1.64	0.34	0.33	0.47	0.29	0.43	0.17	0.64	0.55	0.58	91.46	7.76	6.89	0.71	2.5286	12.2818	44.7923	6.3817	13.4256	0.361228	11.2583	5.77965	3.19085	0.377694	6.79849	46.323	8.66474	35.3699	0.533215	0.844257	0	1.08865	77.2426	97.6894	15.9002	57.9891	8.26189	17.3811	0.467654
[truncated: 10 more columns]

## Sheet: Mutual Gaze
							Mutual face gaze		Mutual eye contact
Conversation	Participant1	Age1	Gender1	WITH_Participant2	Age2	Gender2	Proportion (%)	Timing (av. secs per instance)	Proportion (%)	Timing (av. secs. per instance)
1	A1	22	F	B3	22	F	75.08	2.54	23.9	0.48
2	A1	22	F	G1	60	M	43.02	0.98	0
3	A1	22	F	B1	18	M	85.11	4.74	2.17	0.38
4	A3	27	F	G1	60	M	74.18	2.42	0.4	0.17
5	A4	50	F	N1	22	M	78.38	3.01	4.56	0.53
6	A5	18	F	D1	32	M	44.53	1.4	12.55	0.41
7	A5	18	F	I1	28	M	40.52	1.56	16.2	0.49
8	A5	18	F	S5	39	F	54.96	1.48	1.47	0.2
9	A6	23	M	R1	18	F	75.74	3.48	1.93	0.3
10	A7	27	F	C2	20	F	50.98	1.17	1.15	0.19
11	A7	27	F	D4	45	M	69.78	2.22	4.68	0.36
12	A7	27	F	J5	50	F	52.46	1.66	3.19	0.4
13	A8	40	F	L4	25	M	60.51	1.91	5.52	0.24
14	A8	40	F	J8	17	F	61.19	1.94	12.25	0.26
15	B1	18	M	L1	18	M	74.57	3.3	4.01	0.54
16	B1	18	M	R1	18	F	87.13	4.69	7.29	0.35
17	B1	18	M	G1	60	M	36.43	0.73	0
18	B1	18	M	S4	29	M	79	3.68	0.79	0.22
19	B2	19	F	P2	67	M	70.96	2.18	2.31	0.28
20	C2	20	F	D4	45	M	59.76	1.92	27.32	0.45
21	C2	20	F	J5	50	F	60	2.13	19.73	0.33
22	C3	59	M	L5	36	M	76.76	3.46	1.86	0.25
23	D1	32	M	I1	28	M	62.81	2.16	24.52	0.35
24	D1	32	M	S5	39	F	66.5	1.85	6.55	0.28
25	D3	45	F	P1	52	F	71.22	2.96	12.74	0.39
26	D4	45	M	J5	50	F	68.32	2.55	31.37	0.49
27	D7	19	M	H2	20	M	36.66	1.06	8.49	0.32
28	D7	19	M	J8	17	F	51.76	1.51	17.93	0.42
29	D7	19	M	N2	35	F	46.69	1.3	0.99	0.24
30	D8	22	F	R4	38	M	36.81	1.09	0
31	D9	20	F	S7	48	M	63.04	1.63	12.07	0.32
32	E2	40	F	L4	25	M	61.39	1.74	23.26	0.44
33	G1	60	M	S4	29	M	87.97	3.69	0.77	0.13
34	G1	60	M	R1	18	F	83.89	3.12	0
35	G1	60	M	L2	20	F	76.87	2.03	0.95	0.17
36	G1	60	M	M1	42	M	67.23	1.98	0.12	0.14
37	H2	20	M	J8	17	F	30.06	0.77	15.88	0.5
38	H2	20	M	N2	35	F	27.47	0.83	5.61	0.42
39	I1	28	M	S5	39	F	62.21	2.02	1.98	0.27
40	I2	35	M	M1	42	M	72.1	1.82	19.73	0.38
41	J7	25	F	L3	35	F	56.03	1.32	34.96	0.65
42	J8	17	F	L4	25	M	56.03	1.32	34.96	0.65
43	J8	17	F	N2	35	F	56.26	1.57	5.81	0.28
44	L2	20	F	M1	42	M	81.52	4.29	36.99	0.56
45	L3	35	F	S6	22	M	56.73	1.52	2	0.24
46	L5	36	M	S7	48	M	82.17	3.19	45.59	0.38
47	M2	18	M	N1	22	M	63.52	1.82	26.89	0.42
48	N1	22	M	S3	22	F	70.92	2.64	23.93	0.94
49	R1	18	F	R2	20	F	57.85	1.96	23.11	0.41
50	R1	18	F	S4	29	M	82.17	3.23	21.4	0.27
51	R4	38	M	V1	45	F	41.73	1.12	2.91	0.19

## Sheet: Est. eye contact (1)
gender	age	Perception of mutual eye contact (1 = never, 2 = very rarely, 3 = rarely, 4 = sometimes, 5 = often, 6 = very often)
M	36	5.5
M	18	5.5
M	20	4.33
M	18	4.75
M	18	4.75
M	18	5.25
M	22	6
M	28	5.25
F	43	5.75
M	55	6
M	59	6
M	20	5.75
M	58	5.5
M	24	5
M	26	6
M	20	5.5
M	42	5.33
F	23	5.75
F	18	5.75
F	23	5.33
F	18	5.75
F	20	5.25
F	20	6
F	19	6
F	18	6
F	37	5
F	23	4.5
F	19	6
F	17	5.25
F	18	6
F	21	4.25
F	21	5.25
F	18	4.25
F	21	4
F	20	5.5
F	17	5.75
F	19	4.75
F	46	5.5
F	21	5.25
F	33	2.75
F	17	5.25
F	17	5
F	18	6
F	18	4
F	22	6
F	17	6
F	18	5.25
F	20	6
F	32	6
F	37	6
F	37	6
F	18	5.67
F	43	6
F	18	5
F	21	5
F	20	5.25
F	37	5.5
F	19	5
M	28	6
M	20	3.25
M	23	6
M	22	5.25
M	21	4.5
M	19	5.5
M	18	5.75
M	25	5
F	18	5.5
F	18	5
F	17	6
F	17	6
F	29	6
F	38	5
F	19	4.5
F	17	5.25
F	28	5.75
F	28	5.5
F	18	5.75
F	18	5.75
F	18	6
F	40	5.75
F	19	5
F	42	6
F	19	6
F	18	5.5
F	30	6
F	18	5.75
F	18	5.25
F	17	5.75
F	18	5.25
F	18	6
F	17	5.25
F	40	5.25
F	33	5.75
F	27	5.5
F	18	5.5
F	18	5.5
F	18	5.5
F	17	5.25
F	18	6
F	18	5.25
F	18	4.75
F	20	6
F	21	5
F	18	6
F	21	4.75
F	22	5
F	19	5.75
F	17	5.25
F	46	6
F	26	5.33
F	24	5.75
F	35	5
F	18	5.75
F	37	6
M	21	6
M	28	5
M	19	4.5
M	22	6
M	19	5.25
M	25	5.5
M	18	4.5
M	30	5.25
F	17	5.75
F	18	6
F	18	6
F	19	6
F	46	6
F	28	6
F	72	5.5
F	17	6
M	28	6
M	26	6
M	44	4.5
M	31	5
M	18	4.75
M	18	6
M	21	3
M	19	6
F	25	6
F	60	6
F	17	5.25
F	18	5.75
F	48	5.5
F	48	5.75
F	24	5.75
F	18	6
F	50	5.67
M	19	5.75
M	21	5
M	19	6
M	18	6
M	18	5.75
M	18	5.5
M	20	5.25
M	19	4.5
F	18	6
F	19	4.5
F	18	6
F	23	5.25
F	17	5.25
F	18	3.5
F	19	4.75
F	33	6
F	18	6
F	17	5.75
M	17	5.25
M	17	5.5
M	21	5
M	31	5
M	25	5.67
M	18	4.75
M	35	6
M	23	5.25
F	18	5.25
F	20	6
F	22	5.25
F	18	5.75
F	18	5
F	17	4.5
F	17	6
F	17	5.5
F	17	5.75
F	18	5.75
F	41	5.25
F	17	5.25
F	21	5
F	25	5
F	35	6
F	18	5.25
F	17	6
F	18	4.75
F	21	6
F	19	5.75
F	23	6
F	22	5.25
F	23	5.25
F	39	6
F	23	5.25
F	18	6
F	17	5.25
F	21	4
F	18	4.75
F	18	5
M	26	6
F	18	5.25
F	48	6
F	18	6
F	20	6
F	18	4.75
F	18	4.5
F	20	6
F	19	4.75

## Sheet: Est. eye contact (2)
gender	age	Perception of mutual eye contact (%)
F	28	80
F	37	40
F	25	57.5
F	50	70
M	33	82.5
F	44	62.5
F	22	55
F	23	65
F	29	77.5
F	19	70
M	18	72.5
M	20	57.5
F	19	50
F	19	72.5
M	20	60
F	19	47.5
M	28	70
F	35	92.5
F	27	55
F	44	77.5
F	46	75
F	52	72.5
F	42	65
F	27	80
F	26	70
M	60	45
F	25	92.5
F	21	70
F	19	65
F	18	45
F	18	87.5
M	18	75
F	18	75
F	18	100
F	19	87.5
M	19	85
F	19	70
F	19	90
F	18	87.5
M	19	25
M	19	57.5
F	18	70
F	20	77.5
F	18	50
M	19	67.5
M	45	50
F	20	25
F	18	62.5
M	18	100
F	18	76.67
F	19	45
F	22	77.5
F	26	70
F	26	70
F	18	90
F	19	75
F	19	70
M	18	40
F	29	87.5
F	23	67.5
F	31	77.5
F	28	80
F	43	72.5
M	18	52.5
M	17	92.5
M	18	67.5
F	22	83.33
F	17	40
F	18	53.33
M	17	80
F	20	77.5
F	35	100
F	18	95
F	42	50
F	41	60
F	17	60
F	18	70
F	18	90
F	18	80
M	23	70
M	17	75
F	18	87.5
F	30	80
F	26	72.5
F	18	62.5
M	18	75
F	18	100
F	18	70
F	42	97.5
F	22	82.5
F	36	72.5
F	25	100
F	18	87.5
F	22	77.5
M	19	45
F	20	47.5
F	17	85
M	25	60
F	18	75
F	20	50
F	21	73.33
F	21	75
F	22	65
F	34	65
F	19	77.5
F	21	80
F	28	85
M	26	7.5
M	18	90
M	21	75
F	18	80
F	18	57.5
F	17	56.67
F	18	86.67
F	20	52.5
F	23	77.5
F	21	80
F	18	73.33
F	17	72.5
F	18	63.33
F	18	43.33
F	17	60
M	18	83.33
M	18	45
F	17	77.5
F	17	72.5
F	18	90
F	19	95
M	23	60
M	41	80
F	17	76.67
F	20	60
F	35	86.67
F	23	92.5
F	48	100
M	44	75
M	18	87.5
F	18	57.5
F	21	77.5
M	20	87.5
F	43	82.5
F	26	100
F	41	65
F	19	80
M	29	100
F	17	82.5
F	22	65
M	18	47.5
F	18	87.5
M	21	55
M	19	77.5
F	18	72.5
F	18	67.5
F	27	90
F	17	80
F	18	90
F	18	47.5
F	20	77.5
F	19	55
F	18	82.5
F	21	80
F	18	90
F	19	80
F	18	80
F	17	80
M	38	97.5
F	40	92.5
F	49	80
